# Supplementary material for: A Quantitative Study of the Hog1 MAPK Response to Fluctuating Osmotic Stress in Saccharomyces cerevisiae
Source: PLoS One. 2010 Mar 4;5(3):e9522. doi: 10.1371/journal.pone.0009522 (PMC2831999; doi:10.1371/journal.pone.0009522)
Supplement: Code S1 — Matlab code for some of the model simulations. (0.00 MB ZIP) [file pone.0009522.s014.zip]

Archive with 4 entries (3 files):
- Matlab Code/
- Matlab Code/getNaClProfile.m
- Matlab Code/ODE4OsmoticChanges.m
- Matlab Code/runSimulations.m
