# Supplementary material for: A Quantitative Study of the Hog1 MAPK Response to Fluctuating Osmotic Stress in Saccharomyces cerevisiae
Source: PLoS One. 2010 Mar 4;5(3):e9522. doi: 10.1371/journal.pone.0009522 (PMC2831999; doi:10.1371/journal.pone.0009522)
Supplement: Code S1 — Matlab code for some of the model simulations. (0.00 MB ZIP) [file pone.0009522.s014.zip › Matlab Code/getNaClProfile.m]

function NaCl = getNaClProfile(t)
%--------------------------------README------------------------------------
%
% You can modify this file to add/change the input of osmotic changes 
%
% Author of the code: Zhike Zi(zhike.zi@bioss.uni-freiburg.de)
%--------------------------------------------------------------------------
global signal_type A maxNaCl t0 t1 t2
NaCl = zeros(length(t), 1);
for i=1:length(t)
    if (signal_type == 1)   % step increase of NaCl
        if (t(i) < t0)
            NaCl(i) = 0;
        else
            NaCl(i) = A;        
        end
    elseif (signal_type == 2)   % single pulse of NaCl
        if (t(i) < t0)
            NaCl(i) = 0;
        elseif and((t0 <= t(i)), (t(i) < (t1+t0)))
            NaCl(i) = A;
        else
            NaCl(i) = 0;
        end
    elseif (signal_type == 3)   % square pulses of NaCl
        if (t(i) < t0)
            NaCl(i) = 0;
        elseif ((t(i)-t0-floor((t(i)-t0)/(t1+t2))*(t1+t2)) <= t1)
            NaCl(i) = A;
        else
            NaCl(i) = 0;
        end
    elseif (signal_type == 4)   % up-staircase change of NaCl
        if (t(i) < t0)
            NaCl(i) = 0;
        elseif (t(i) > t0)
            NaCl(i) = A*ceil((t(i)-t0)/t1);
        end
        if (NaCl(i) > maxNaCl)
            NaCl(i) = maxNaCl;  % reset NaCl(i) to the maximual level
        end
    else
        error('Wrong number of siganl_type!');
    end
end
