# Supplementary material for: A Quantitative Study of the Hog1 MAPK Response to Fluctuating Osmotic Stress in Saccharomyces cerevisiae
Source: PLoS One. 2010 Mar 4;5(3):e9522. doi: 10.1371/journal.pone.0009522 (PMC2831999; doi:10.1371/journal.pone.0009522)
Supplement: Code S1 — Matlab code for some of the model simulations. (0.00 MB ZIP) [file pone.0009522.s014.zip › Matlab Code/ODE4OsmoticChanges.m]

function dydt = ODE4OsmoticChanges(t, y)
%--------------------------------README------------------------------------
%
% This ODE file is generated from SBML-SAT and modified with annotations. 
%
% Author of the code: Zhike Zi(zhike.zi@bioss.uni-freiburg.de)
%--------------------------------------------------------------------------

global signal_type A t0 t1 t2

dydt = zeros(13,1);    % a column vector

%--------------------------------------------------------
% parameter values list
%--------------------------------------------------------
Kpho_Pbs2 = 39.22;          % unit: min-1
alpha = 0.398;              % unit: ×1e6 J.m-3
Kdepho_Pbs2 = 13.44;        % unit: min-1
Kpho_Hog1 = 11.2;           % unit: uM.min-1
Kdepho_Hog1PPc = 0.09061;   % unit: min-1
Kimp_Hog1c = 0.7528;        % unit: min-1
Kexp_Hog1n = 6.36;          % unit: min-1
Kimp_Hog1PPc = 1.195;       % unit: min-1
Kexp_Hog1PPn = 7.076;       % unit: min-1
Kdepho_Hog1PPn = 4.144;     % unit: min-1
ks0_Glyc = 5248;            % unit: uM.min-1
ks1_Glyc = 56140;           % unit: uM.min-1
beta = 0.2992;              % unit: dimensionless
ks2_Glyc = 1139;            % unit: min-1
Kexp0_Glyc = 0.005;         % unit: min-1
Kexp1_Glyc = 0.02963;       % unit: min-1
gamma = 0.9626;             % unit: ×1e6 J.m-3
ks0_Yt = 0.01211;           % unit: uM.min-1
ks1_Yt = 1.204;             % unit: min-1
kt_Yt = 0.008934;           % unit: min-1
tau = 20;                   % unit: min
Vos4noPIt = 30.63;          % unit: ×1e-18 m3, fL 
w = 4.688;                  % unit: ×1e6 J.m-3.M-1
G = 72.4607;                % unit: ×1e-12 m2
Lp = 0.2497;                % unit: ×1e-12 m4.J-1.min-1
fVc = 0.5;                  % unit: dimensionless         
fVn = 0.07;                 % unit: dimensionless
Vb = 23.2;                  % unit: ×1e-18 m3, fL 
PIe0 = 0.625;               % unit: ×1e6 J.m-3
PIt0 = 0.875;               % unit: ×1e6 J.m-3
PIi0 = 1.5;                 % unit: ×1e6 J.m-3
n0 = 4176000;               % unit: ×1e-15 .mol

%--------------------------------------------------------
% floating species concentrations to ODE indices
%--------------------------------------------------------
Pbs2 = y(1);
Pbs2PP = y(2);
Hog1c = y(3);
Hog1PPc = y(4);
Hog1n = y(5);
Hog1PPn = y(6);
Glyc_in = y(7);
Yt = y(8);
z1 = y(9);
z2 = y(10);
z3 = y(11);
z4 = y(12);
Vos = y(13);

%--------------------------------------------------------
% define the type of osmotic change
%--------------------------------------------------------
NaCl = getNaClProfile(t);

%--------------------------------------------------------
% assignment rules
%--------------------------------------------------------
PIe = PIe0+w*NaCl;

if Vos > Vos4noPIt
    PIt = PIt0*(Vos-Vos4noPIt)/(34.8-Vos4noPIt);
else
    PIt = 0;
end

Vcell = Vos+Vb;
Vcyt = fVc*Vcell;
Vnuc = fVn*Vcell;
PIi = (n0+Glyc_in*Vcyt)*1e-9*8.314*303.15/Vos;  % 1e-9 is a scaling factor for unit conversion
Vratio = -G*Lp*(PIt+PIe-PIi)/Vcell;
totalHog1PP = (Hog1PPc*Vcyt+Hog1PPn*Vnuc)*602/6780;
Glyc_ex = 0;     % for flow cell system with microfluidic device

%--------------------------------------------------------
% ordinary differential equations
%--------------------------------------------------------
dydt(1) = - Kpho_Pbs2*Pbs2/(1+power(PIt/alpha,8)) + Kdepho_Pbs2*Pbs2PP - Pbs2*Vratio;
dydt(2) = + Kpho_Pbs2*Pbs2/(1+power(PIt/alpha,8)) - Kdepho_Pbs2*Pbs2PP - Pbs2PP*Vratio;
dydt(3) = - Kpho_Hog1*Pbs2PP*Hog1c + Kdepho_Hog1PPc*Hog1PPc - Kimp_Hog1c*Hog1c + (Vnuc*Kexp_Hog1n*Hog1n)/Vcyt - Hog1c*Vratio;
dydt(4) = + Kpho_Hog1*Pbs2PP*Hog1c - Kdepho_Hog1PPc*Hog1PPc - Kimp_Hog1PPc*Hog1PPc + (Vnuc*Kexp_Hog1PPn*Hog1PPn)/Vcyt - Hog1PPc*Vratio;
dydt(5) = + (Vcyt*Kimp_Hog1c*Hog1c)/Vnuc - Kexp_Hog1n*Hog1n + Kdepho_Hog1PPn*Hog1PPn - Hog1n*Vratio;
dydt(6) = + (Vcyt*Kimp_Hog1PPc*Hog1PPc)/Vnuc - Kexp_Hog1PPn*Hog1PPn - Kdepho_Hog1PPn*Hog1PPn - Hog1PPn*Vratio;
dydt(7) = + ks0_Glyc + ks1_Glyc*power(totalHog1PP,4)/(power(beta,4)+power(totalHog1PP,4)) + ks2_Glyc*Yt ...
          - (Kexp0_Glyc+Kexp1_Glyc*power(PIt,12)/(power(gamma,12)+power(PIt,12)))*(Glyc_in-Glyc_ex) - Glyc_in*Vratio;
dydt(8) = + ks0_Yt+ks1_Yt*z4 - kt_Yt*Yt - Yt*Vratio;
dydt(9) = 4*(Hog1PPn-z1)/tau;
dydt(10) = 4*(z1-z2)/tau;
dydt(11) = 4*(z2-z3)/tau;
dydt(12) = 4*(z3-z4)/tau;
dydt(13) = -G*Lp*(PIt+PIe-PIi);
