# Supplementary material for: A Quantitative Study of the Hog1 MAPK Response to Fluctuating Osmotic Stress in Saccharomyces cerevisiae
Source: PLoS One. 2010 Mar 4;5(3):e9522. doi: 10.1371/journal.pone.0009522 (PMC2831999; doi:10.1371/journal.pone.0009522)
Supplement: Code S1 — Matlab code for some of the model simulations. (0.00 MB ZIP) [file pone.0009522.s014.zip › Matlab Code/runSimulations.m]

%--------------------------------README------------------------------------
%
% Example file for running simulation of 4 different types of NaCl changes
%
% Author of the code: Zhike Zi(zhike.zi@bioss.uni-freiburg.de)
%--------------------------------------------------------------------------
clear

global signal_type A maxNaCl t0 t1 t2 
%% set the type of osmotic changes
% signal type 
%     1: step increase of NaCl           2: single pulse of NaCl change
%     3: square pulse of NaCl change     4: staircase of NaCl change
% other paramters for signal type
%       A: Amplitude of NaCl increase
%      t0: the start time of NaCl change
%      t1: the duration of single pulse of NaCl change          OR
%          the on time of the pulse (Ton) for square pulse      OR
%          the duration of each step of staricase NaCl change
%      t2: the off time of the pulse (Toff) for square pulse
% maxNaCl: max level of NaCl for up-staircase change of NaCl
%
% for self-customized signal type, please modify 
% the file "getNaClProfile.m"

%% set initial conditions
initials = [
0.1231        % Pbs2     unit: uM
0.000616      % Pbs2PP   unit: uM
0.3426        % Hog1c    unit: uM
0.004443      % Hog1PPc  unit: uM
0.2918        % Hog1n    unit: uM
0.00338       % Hog1PPn  unit: uM
576000        % Glyc_in, unit: uM, intracellular glycerol
1.811         % Yt,      unit: uM, variable for transcriptional feedback
0.00338       % z1, 1st linear chain variable   unit: uM
0.00338       % z2, 2nd linear chain variable   unit: uM
0.00338       % z3, 3rd linear chain variable   unit: uM
0.00338       % z4, 4th linear chain variable   unit: uM
34.8          % Vos,  unit: fL
];

%% set relative and absolute error tolerance for ODE solver
options = odeset('RelTol',1e-16,'AbsTol', 1e-10);

%% Start the simulation for normal step increase of NaCl
signal_type = 1;
A = 0.2;
t0 = 10;
% set time course
time_course1 = 0:0.01:(45+t0);
% run simulations
[t,y] = ode23s(@ODE4OsmoticChanges, time_course1, initials);
NaCl_profile1 = getNaClProfile(t);
Vb = 23.2;
Vcell_profile1 = y(:,13)+Vb;
% Rt, corresponds to the nuclear Hog1 enrichment defined in the work of
% Matteal et al., Science, 2008, 319: 482-484 
Rt_profile1 = (y(:,5)+y(:,6))*0.8.*Vcell_profile1*602/6780;

%% Start the simulation for square pulse of NaCl change
signal_type = 3;
A = 0.2;
t0 = 10;
t1 = 16;
t2 = 16;
% set time course
time_course2 = 0:0.01:(150+t0);
% run simulations
[t,y] = ode23s(@ODE4OsmoticChanges, time_course2, initials);
NaCl_profile2 = getNaClProfile(t);
Vb = 23.2;
Vcell_profile2 = y(:,13)+Vb;
Rt_profile2 = (y(:,5)+y(:,6))*0.8.*Vcell_profile2*602/6780;

%% Start the simulation for single pulse of NaCl change
signal_type = 2;
A = 0.2;
t0 = 10;
t1 = 10;
% set time course
time_course3 = 0:0.01:(60+t0);
% run simulations
[t,y] = ode23s(@ODE4OsmoticChanges, time_course3, initials);
NaCl_profile3 = getNaClProfile(t);
Hog1PPn_profile3 = y(:,6);

%% Start the simulation for up-staircase change of NaCl
% for the reproduction of Supplementary Figure 8
signal_type = 4; 
A = 0.01;
t0 = 10;
t1 = 1;
maxNaCl = 0.5;
% set time course
time_course4 = 0:0.01:(100+t0);
% run simulations
[t,y] = ode23s(@ODE4OsmoticChanges, time_course4, initials);
NaCl_profile4 = getNaClProfile(t);
Hog1PPn_profile4 = y(:,6);

%% plot of the simulation results
f1 = figure;
subplot(2,2,1);
plot(time_course1-t0, NaCl_profile1, 'g');
xlim([-5 45]);
set(gca, 'xtick', 0:5:40, 'xticklabel', 0:5:40);
xlabel('Time (min)');
ylim([-0.05 0.3])
set(gca, 'ytick',0:0.1:0.2, 'yticklabel', 0:0.1:0.2);
ylabel('[NaCl] (M)');
title('step increase of 0.2M NaCl');

% data source Mettetal et al., Science, 2008, 319: 482-484 
RtExpData1 = [    0	1.21806	0.02357
2	1.48212	0.05455
4	1.47444	0.03632
6	1.40218	0.04293
8	1.33264	0.03546
10	1.28114	0.01081
12	1.24828	0.0071
14	1.22692	0.01012
16	1.21936	0.01187
18	1.21684	0.01342
20	1.2227	0.01636
22	1.23162	0.01651
24	1.22318	0.01927
26	1.22232	0.02164
28	1.22468	0.01762
30	1.23054	0.01214
32	1.22742	0.00965
34	1.21798	0.01203
36	1.2209	0.01301
38	1.22307	0.01076
40	1.23473	0.01635
    ];

subplot(2,2,3);
plot(time_course1-t0, Rt_profile1);
xlim([-5 45]);
set(gca, 'xtick', 0:5:40, 'xticklabel', 0:5:40);
xlabel('Time (min)');
ylim([1.1 1.6]);
set(gca, 'ytick', 1.1:0.1:1.6, 'yticklabel', 1.1:0.1:1.6);
ylabel('Nuclear Hog1 enrichiment (Rt)');
title('step increase of 0.2M NaCl');
hold on;
errorbar(RtExpData1(:,1), RtExpData1(:,2), RtExpData1(:,3), 'color', 'r', 'Marker', 'o', 'MarkerSize', 5, 'LineWidth', 0.5, 'LineStyle', 'none');
hold off;
legend('model prediction', 'experimental data');

subplot(2,2,2);
plot(time_course2-t0, NaCl_profile2, 'g');
xlim([-8 155]);
set(gca, 'xtick', 0:50:150, 'xticklabel', 0:50:150);
xlabel('Time (min)');
ylim([-0.05 0.3])
set(gca, 'ytick',0:0.1:0.2, 'yticklabel', 0:0.1:0.2);
ylabel('[NaCl] (M)');
title('square pulse of 0.2M NaCl, Ton = Toff = 16 min');

% data source Mettetal et al., Science, 2008, 319: 482-484 
RtExpData_T0_32min = [0	1.2681
2	1.5768
4	1.4854
6	1.3558
8	1.3001
10	1.2837
12	1.2526
14	1.2354
16	1.224
18	1.2206
20	1.2291
22	1.2437
24	1.2288
26	1.226
28	1.2263
30	1.2407
32	1.2322
34	1.4969
36	1.4539
38	1.3846
40	1.3179
42	1.2574
44	1.2234
46	1.2286
48	1.2352
50	1.2248
52	1.226
54	1.2732
56	1.2777
58	1.2148
60	1.2151
62	1.2476
64	1.2171
66	1.4963
68	1.502
70	1.4338
72	1.3084
74	1.2717
76	1.3026
78	1.2716
80	1.2103
82	1.22
84	1.2065
86	1.2245
88	1.2295
90	1.239
92	1.2174
94	1.2179
96	1.2234
98	1.5344
100	1.5143
102	1.3773
104	1.2629
106	1.223
108	1.21
110	1.2106
112	1.225
114	1.2194
116	1.2298
118	1.2163
120	1.2249
122	1.2209
124	1.263
126	1.2939
128	1.2367
130	1.3862
132	1.4916
134	1.3523
136	1.2779
138	1.2862
140	1.2515
];

subplot(2,2,4);
plot(time_course2 -t0, Rt_profile2);
xlim([-8 155]);
set(gca, 'xtick', 0:50:150, 'xticklabel', 0:50:150);
xlabel('Time (min)');
ylim([1.1 1.8]);
set(gca, 'ytick', 1.2:0.2:1.8, 'yticklabel', 1.2:0.2:1.8);
ylabel('Nuclear Hog1 enrichiment (Rt)');
title('square pulse of 0.2M NaCl, Ton = Toff = 16 min');
hold on;
plot(RtExpData_T0_32min(:,1), RtExpData_T0_32min(:,2),'color', 'r', 'Marker', 'o', 'MarkerSize', 4, 'LineWidth', 0.5, 'LineStyle', 'none');
hold off;
legend('model prediction', 'experimental data');


f2 = figure;
subplot(2,2,1);
plot(time_course3-t0, NaCl_profile3, 'g');
xlim([-5 65]);
set(gca, 'xtick', 0:20:60, 'xticklabel', 0:20:60);
xlabel('Time (min)');
ylim([-0.05 0.3])
set(gca, 'ytick',0:0.1:0.2, 'yticklabel', 0:0.1:0.2);
ylabel('[NaCl] (M)');
title('single pulse of 0.2M NaCl, duration: 10 min');

subplot(2,2,3);
plot(time_course3-t0, Hog1PPn_profile3);
xlim([-5 65]);
set(gca, 'xtick', 0:20:60, 'xticklabel', 0:20:60);
xlabel('Time (min)');
ylim([-0.03 0.2])
set(gca, 'ytick',0:0.05:0.2, 'yticklabel', 0:0.05:0.2);
ylabel('Hog1PPn (uM)');
title('single pulse of 0.2M NaCl, duration: 10 min');

subplot(2,2,2);
plot(time_course4-t0, NaCl_profile4, 'g');
xlim([-8 110]);
set(gca, 'xtick', 0:20:100, 'xticklabel', 0:20:100);
xlabel('Time (min)');
ylim([-0.05 0.6])
set(gca, 'ytick',0:0.1:0.5, 'yticklabel', 0:0.1:0.5);
ylabel('[NaCl] (M)');
title('up-staricase of NaCl (near ramp before 50 min)');

subplot(2,2,4);
plot(time_course4-t0, Hog1PPn_profile4);
xlim([-8 110]);
set(gca, 'xtick', 0:20:100, 'xticklabel', 0:20:100);
xlabel('Time (min)');
ylim([-0.02 0.1])
set(gca, 'ytick',0:0.05:0.1, 'yticklabel', 0:0.05:0.1);
ylabel('Hog1PPn (uM)');
title('up-staricase of NaCl (near ramp before 50 min)');
